# Supplementary material for: Epigenetic and transcriptomic alterations in the ClC-3-deficient mice consuming a normal diet
Source: Front Cell Dev Biol. 2023 May 23;11:1196684. doi: 10.3389/fcell.2023.1196684 (PMC10242048; doi:10.3389/fcell.2023.1196684)
Supplement: Supplementary file 1 [file Table2.XLSX]

## Sheet: Sheet1
Genebody				Upsteam2K
gene_name	correlation coefficient	P Value	significance	gene_name	correlation coefficient	P Value	significance
1700047I17Rik2	0.550019	0.124961		Armcx4	-0.633333	0.0670858
Acly	-0.7	0.0357696	*	Arx	NA	NA
Acot11	-0.333333	0.380713		Cdkl5	0.0168073	0.965768
Adra2a	0.102151	0.793701		Grik5	0.57563	0.104828
Ak4	-0.583333	0.0991858		Onecut1	0.666667	0.0498672	*
Ar	-0.147681	0.704562		Snurf	0.116667	0.765008
Arap1	0.3	0.432845		Spag17	-0.419698	0.260766
Arfgef2	-0.516667	0.15439		Ten1	-0.661094	0.0525229
Arhgap10	0.433333	0.243952		Tenm1	0.403687	0.281269
Arhgap15	0.466667	0.205386		downstream2K
Arhgap22	0.343099	0.366029		Arhgef2	-0.65	0.0580731
Arhgap26	-0.55	0.124977		Dok3	0.433333	0.243952
Arhgap27	0.6	0.0876228		Leng9	-0.410045	0.27303
Arhgap36	0.376192	0.318351
Arhgap39	0.389887	0.299589
Arhgap6	-0.4	0.286105
Arhgap9	0.4	0.286105
Arhgef1	0.502096	0.168397
Arhgef10l	0.116667	0.765008
Arhgef17	0.9	0.000943062	***
Arhgef18	-0.182574	0.63824
Arhgef2	-0.65	0.0580731
Arhgef28	-0.566529	0.11174
Arid1b	-0.75	0.0199421	*
Arl8a	0.169516	0.662828
Armc9	0.0333333	0.932157
Arpin	-0.266667	0.487922
Art1	NA	NA
Art3	0.0333333	0.932157
Arx	NA	NA
B3gnt3	-0.866667	0.0024954	**
Blm	0.5	0.170471
Casz1	0.0753145	0.847294
Cdcp1	-0.644087	0.0611768
Cdkl5	0.52943	0.142696
Cerk	0.466667	0.205386
Chrm1	-0.716667	0.029818	*
Col13a1	0.433333	0.243952
Col26a1	0.6	0.0876228
Cryl1	-0.466667	0.205386
Cuedc1	0.516667	0.15439
Cyp26b1	-0.15	0.700094
Dbn1	-0.0833333	0.831214
Dok3	0.433333	0.243952
Dpyd	-0.65	0.0580731
Dsg2	0.266667	0.487922
Dzip1l	0.961781	3.46167e-05	***
Fam129c	-0.816667	0.00722479	**
Fam222a	0.65	0.0580731
Fam57b	-0.783333	0.0125199	*
Fbln1	-0.378151	0.315632
Gabbr2	0.200839	0.604359
Gm28042	-0.283333	0.46003
Gna14	0.166667	0.668231
Gpc3	0.0167365	0.965913
Grik4	0.092051	0.813794
Grik5	-0.72804	0.0261536	*
Hoxb3	-0.218487	0.572229
Igfbp1	-0.583333	0.0991858
Il22ra1	0.476992	0.194179
Kif7	-0.285724	0.456086
Lingo4	0.527201	0.144699
Lrtm1	-0.533333	0.139227
Med14	0.487395	0.183243
Mkx	0.3	0.432845
Mmd2	-0.216667	0.575515
Mybpc1	0.371391	0.325066
Myo16	0.0297044	0.939531
Myo1h	0.104447	0.789148
Myo7a	0.4	0.286105
Myom3	-0.55	0.124977
Ncam1	-0.757509	0.0180673	*
Ndst1	-0.866667	0.0024954	**
Nos3	-0.652725	0.0566767
Notch4	-0.466667	0.205386
Nrxn2	0.0833333	0.831214
Ntrk2	-0.516667	0.15439
Nup62cl	0.116667	0.765008
Onecut1	-0.85	0.00370478	**
Oxct2b	-0.587367	0.0963068
P2rx5	-0.883333	0.0015905	**
Pde4c	0.283333	0.46003
Pdpr	0.566667	0.111633
Pik3r1	-0.75	0.0199421	*
Plekhg1	0.783333	0.0125199	*
Pls3	-0.4	0.286105
Ppara	0	1
Rasip1	0.616667	0.0769288
Rfx4	-0.633333	0.0670858
Rnf223	-0.46791	0.204019
Rpl10	0.816667	0.00722479	**
Sema6c	0.316667	0.406397
Sesn2	0.45	0.224216
Sh3tc2	-0.512895	0.157948
Shank3	-0.483333	0.18747
Slc12a5	-0.45	0.224216
Slc16a3	-0.716667	0.029818	*
Snph	-0.660023	0.0530432
Snurf	0.116667	0.765008
Socs1	0.0418414	0.914886
Sorbs3	0.152564	0.695164
Spag17	-0.419698	0.260766
Tacc2	0.150629	0.698884
Taco1	-0.75	0.0199421	*
Tenm3	-0.1	0.797972
Tgfb1i1	-0.616667	0.0769288
Tmem200b	0.366667	0.33174
Trpm1	0.817206	0.00715465	**
Uprt	0.508548	0.162109
Vegfd	-0.283333	0.46003
Wdr63	0.305129	0.424627
Wnk3	-0.455141	0.218311
