# Supplementary material for: Epigenetic and transcriptomic alterations in the ClC-3-deficient mice consuming a normal diet
Source: Front Cell Dev Biol. 2023 May 23;11:1196684. doi: 10.3389/fcell.2023.1196684 (PMC10242048; doi:10.3389/fcell.2023.1196684)
Supplement: Supplementary file 2 [file Table1.XLSX]

## Sheet: Sheet1
KEGG_A_class	KEGG_B_class	Pathway	WT-vs-ClC3-/- (241)	All (7083)	Pvalue	Qvalue	Pathway ID	Genes	KOs
Metabolism	Lipid metabolism	Steroid hormone biosynthesis	12	87	3.37e-05	0.00579871	ko00140	ENSMUSG00000032315;ENSMUSG00000057425;ENSMUSG00000035780;ENSMUSG00000028240;ENSMUSG00000061906;ENSMUSG00000025004;ENSMUSG00000019301;ENSMUSG00000024365;ENSMUSG00000068086;ENSMUSG00000040660;ENSMUSG00000040650;ENSMUSG00000038641	K07408+K00699+K00699+K00489+K00699+K07413+K00044+K00513+K07414+K07412+K07412+K00251
Environmental Information Processing	Signal transduction	PI3K-Akt signaling pathway	25	348	0.000299618	0.0257672	ko04151	ENSMUSG00000048126;ENSMUSG00000027954;ENSMUSG00000020357;ENSMUSG00000028864;ENSMUSG00000095845;ENSMUSG00000001506;ENSMUSG00000026785;ENSMUSG00000032773;ENSMUSG00000028197;ENSMUSG00000015533;ENSMUSG00000050965;ENSMUSG00000022309;ENSMUSG00000002068;ENSMUSG00000045672;ENSMUSG00000024330;ENSMUSG00000090210;ENSMUSG00000034793;ENSMUSG00000023067;ENSMUSG00000019970;ENSMUSG00000001930;ENSMUSG00000041417;…	K06238+K05462+K05097+K05460+K04347+K06236+K06071+K04129+K06236+K06481+K02677+K05465+K06626+K06236+K06236+K06586+K01084+K06625+K13302+K03900+K02649+K05449+K04465+K06483+K13242
Environmental Information Processing	Signaling molecules and interaction	ECM-receptor interaction	10	87	0.0006903	0.0355508	ko04512	ENSMUSG00000048126;ENSMUSG00000020330;ENSMUSG00000001506;ENSMUSG00000028197;ENSMUSG00000015533;ENSMUSG00000045672;ENSMUSG00000024330;ENSMUSG00000090210;ENSMUSG00000001930;ENSMUSG00000027009	K06238+K06267+K06236+K06236+K06481+K06236+K06236+K06586+K03900+K06483
Organismal Systems	Digestive system	Protein digestion and absorption	10	89	0.000826763	0.0355508	ko04974	ENSMUSG00000048126;ENSMUSG00000054446;ENSMUSG00000025650;ENSMUSG00000027820;ENSMUSG00000001506;ENSMUSG00000058806;ENSMUSG00000028197;ENSMUSG00000045672;ENSMUSG00000024330;ENSMUSG00000001918	K06238+K08779+K16628+K01389+K06236+K16617+K06236+K06236+K06236+K05616
Cellular Processes	Cellular commiunity	Focal adhesion	16	209	0.00195949	0.0597096	ko04510	ENSMUSG00000048126;ENSMUSG00000020357;ENSMUSG00000028864;ENSMUSG00000001506;ENSMUSG00000028197;ENSMUSG00000078816;ENSMUSG00000015533;ENSMUSG00000035133;ENSMUSG00000050965;ENSMUSG00000045672;ENSMUSG00000024330;ENSMUSG00000090210;ENSMUSG00000001930;ENSMUSG00000041417;ENSMUSG00000031380;ENSMUSG00000027009	K06238+K05097+K05460+K06236+K06236+K02677+K06481+K13709+K02677+K06236+K06236+K06586+K03900+K02649+K05449+K06483
Environmental Information Processing	Signaling molecules and interaction	Neuroactive ligand-receptor interaction	21	312	0.00208289	0.0597096	ko04080	ENSMUSG00000024462;ENSMUSG00000005952;ENSMUSG00000018500;ENSMUSG00000029468;ENSMUSG00000032773;ENSMUSG00000033717;ENSMUSG00000003378;ENSMUSG00000025723;ENSMUSG00000045875;ENSMUSG00000046908;ENSMUSG00000031489;ENSMUSG00000114755;ENSMUSG00000032017;ENSMUSG00000005950;ENSMUSG00000039809;ENSMUSG00000057722;ENSMUSG00000029778;ENSMUSG00000041189;ENSMUSG00000035773;ENSMUSG00000023052;ENSMUSG00000044359	K04615+K05222+K04267+K05220+K04129+K04138+K05205+K05223+K04135+K04296+K04143+K04232+K05204+K05219+K04615+K05062+K04587+K04812+K08374+K05247+K04271
Metabolism	Metabolism of cofactors and vitamins	Retinol metabolism	9	89	0.0031217	0.0767047	ko00830	ENSMUSG00000032315;ENSMUSG00000057425;ENSMUSG00000035780;ENSMUSG00000061906;ENSMUSG00000025004;ENSMUSG00000063415;ENSMUSG00000066071;ENSMUSG00000040660;ENSMUSG00000040650	K07408+K00699+K00699+K00699+K07413+K12664+K07425+K07412+K07412
Organismal Systems	Immune system	Platelet activation	11	132	0.00517616	0.111287	ko04611	ENSMUSG00000022220;ENSMUSG00000053137;ENSMUSG00000001506;ENSMUSG00000020431;ENSMUSG00000028197;ENSMUSG00000015533;ENSMUSG00000045672;ENSMUSG00000024330;ENSMUSG00000001930;ENSMUSG00000041417;ENSMUSG00000028978	K08044+K04441+K06236+K08041+K06236+K06481+K06236+K06236+K03900+K02649+K13242
Environmental Information Processing	Signal transduction	FoxO signaling pathway	11	137	0.00682628	0.127266	ko04068	ENSMUSG00000034218;ENSMUSG00000053137;ENSMUSG00000015312;ENSMUSG00000022358;ENSMUSG00000021253;ENSMUSG00000034793;ENSMUSG00000023067;ENSMUSG00000019970;ENSMUSG00000041431;ENSMUSG00000041417;ENSMUSG00000028680	K04728+K04441+K04402+K10305+K13377+K01084+K06625+K13302+K05868+K02649+K08862
Cellular Processes	Cell growth and death	p53 signaling pathway	7	67	0.00739919	0.127266	ko04115	ENSMUSG00000034218;ENSMUSG00000015312;ENSMUSG00000028893;ENSMUSG00000002068;ENSMUSG00000025507;ENSMUSG00000023067;ENSMUSG00000041431	K04728+K04402+K10141+K06626+K10130+K06625+K05868
Environmental Information Processing	Signal transduction	Calcium signaling pathway	13	182	0.00898492	0.140491	ko04020	ENSMUSG00000018500;ENSMUSG00000022220;ENSMUSG00000029468;ENSMUSG00000022489;ENSMUSG00000020431;ENSMUSG00000032773;ENSMUSG00000078816;ENSMUSG00000045875;ENSMUSG00000031489;ENSMUSG00000050965;ENSMUSG00000024697;ENSMUSG00000005950;ENSMUSG00000028978	K04267+K08044+K05220+K13755+K08041+K04129+K02677+K04135+K04143+K02677+K04636+K05219+K13242
Organismal Systems	Nervous system	GABAergic synapse	8	88	0.00985678	0.141281	ko04727	ENSMUSG00000024462;ENSMUSG00000022220;ENSMUSG00000095845;ENSMUSG00000017740;ENSMUSG00000020431;ENSMUSG00000078816;ENSMUSG00000050965;ENSMUSG00000039809	K04615+K08044+K04347+K14427+K08041+K02677+K02677+K04615
Organismal Systems	Sensory system	Inflammatory mediator regulation of TRP channels	10	128	0.0116529	0.154177	ko04750	ENSMUSG00000005952;ENSMUSG00000022220;ENSMUSG00000053137;ENSMUSG00000020431;ENSMUSG00000038276;ENSMUSG00000025004;ENSMUSG00000078816;ENSMUSG00000050965;ENSMUSG00000066071;ENSMUSG00000041417	K05222+K08044+K04441+K08041+K04830+K07413+K02677+K02677+K07425+K02649
Organismal Systems	Excretory system	Aldosterone-regulated sodium reabsorption	5	42	0.0133261	0.154288	ko04960	ENSMUSG00000031618;ENSMUSG00000078816;ENSMUSG00000050965;ENSMUSG00000019970;ENSMUSG00000041417	K08555+K02677+K02677+K13302+K02649
Organismal Systems	Endocrine system	Regulation of lipolysis in adipocyte	6	58	0.0134553	0.154288	ko04923	ENSMUSG00000022220;ENSMUSG00000025509;ENSMUSG00000020431;ENSMUSG00000031489;ENSMUSG00000041417;ENSMUSG00000062515	K08044+K16816+K08041+K04143+K02649+K08753
Environmental Information Processing	Signaling molecules and interaction	Cell adhesion molecules (CAMs)	11	154	0.015664	0.156887	ko04514	ENSMUSG00000079507;ENSMUSG00000000732;ENSMUSG00000001029;ENSMUSG00000040511;ENSMUSG00000033768;ENSMUSG00000039542;ENSMUSG00000001946;ENSMUSG00000022762;ENSMUSG00000027009;ENSMUSG00000051790;ENSMUSG00000047109	K06751+K06710+K06523+K06539+K07377+K06491+K06787+K06491+K06483+K07378+K06087
Metabolism	Metabolism of other amino acids	Cyanoamino acid metabolism	2	6	0.0157971	0.156887	ko00460	ENSMUSG00000027603;ENSMUSG00000006344	K00681+K18592
Environmental Information Processing	Signal transduction	Rap1 signaling pathway	14	218	0.0164184	0.156887	ko04015	ENSMUSG00000027954;ENSMUSG00000018500;ENSMUSG00000020357;ENSMUSG00000028864;ENSMUSG00000022220;ENSMUSG00000024451;ENSMUSG00000053137;ENSMUSG00000020431;ENSMUSG00000078816;ENSMUSG00000050965;ENSMUSG00000022309;ENSMUSG00000101645;ENSMUSG00000041417;ENSMUSG00000031380	K05462+K04267+K05097+K05460+K08044+K12490+K04441+K08041+K02677+K02677+K05465+K05690+K02649+K05449
Environmental Information Processing	Signal transduction	cAMP signaling pathway	13	200	0.0186374	0.168718	ko04024	ENSMUSG00000024462;ENSMUSG00000027762;ENSMUSG00000022220;ENSMUSG00000024451;ENSMUSG00000020431;ENSMUSG00000032773;ENSMUSG00000022383;ENSMUSG00000039809;ENSMUSG00000029778;ENSMUSG00000032177;ENSMUSG00000031842;ENSMUSG00000041417;ENSMUSG00000035458	K04615+K10042+K08044+K12490+K08041+K04129+K07294+K04615+K04587+K13293+K13293+K02649+K12044
